# Supplementary material for: Pseudogenes and host specialization in the emergent bacterial plant pathogen Xylella fastidiosa
Source: Appl Environ Microbiol. 2025 Apr 10;91(5):e02070-24. doi: 10.1128/aem.02070-24 (PMC12093968; doi:10.1128/aem.02070-24)
Supplement: Table S1 — Whole genome sequences used in this study. [file aem.02070-24-s0004.xlsx]

## Sheet: Sheet1
Table S1. Whole genome sequences used in this study. Data on pseudogenes is included in the table.
Name	Host	Scientific name	Country	Region	Subspecies	Pseudogenes (number)	Short pseudogenes (number)	Long pseudogenes (number)	Fragmented pseudogenes (number)	Intergenic pseudogenes (number)	Intact genes	Total genes	Percentage of pseudogenes	Short pseudogenes(%)	Long_pseudogenes(%)	Fragmented_pseudogenes(%)	Intergenic_pseudogenes(%)	Completeness	Biosample
14B1	grapes	Vitis vinifera	USA	America	fastidiosa	391	3	1	9	378	2249	2640	17.3855	0.767263	0.255754	2.30179	96.6752	99.64	SAMN15732826
14B2	grapes	Vitis vinifera	USA	America	fastidiosa	386	6	1	9	370	2240	2626	17.2321	1.5544	0.259067	2.33161	95.8549	99.64	SAMN15732827
14B3	grapes	Vitis vinifera	USA	America	fastidiosa	387	5	0	12	370	2246	2633	17.2306	1.29199	0	3.10078	95.6072	99.64	SAMN15732828
14B4	grapes	Vitis vinifera	USA	America	fastidiosa	387	3	0	8	376	2253	2640	17.1771	0.775194	0	2.06718	97.1576	99.64	SAMN15732829
14B6	grapes	Vitis vinifera	USA	America	fastidiosa	385	4	1	9	371	2235	2620	17.226	1.03896	0.25974	2.33766	96.3636	99.64	SAMN15732831
14B7	grapes	Vitis vinifera	USA	America	fastidiosa	392	4	1	11	376	2242	2634	17.4844	1.02041	0.255102	2.80612	95.9184	99.64	SAMN15732832
15B2	grapes	Vitis vinifera	USA	America	fastidiosa	390	3	0	18	377	2248	2638	17.3487	0.769231	0	4.61538	96.6667	99.64	SAMN15732834
15B3	grapes	Vitis vinifera	USA	America	fastidiosa	392	6	1	9	376	2251	2643	17.4145	1.53061	0.255102	2.29592	95.9184	99.64	SAMN15732835
15M1	grapes	Vitis vinifera	USA	America	fastidiosa	388	4	0	8	376	2251	2639	17.2368	1.03093	0	2.06186	96.9072	99.64	SAMN15732837
16B1	grapes	Vitis vinifera	USA	America	fastidiosa	384	3	1	7	373	2237	2621	17.1658	0.78125	0.260417	1.82292	97.1354	99.64	SAMN15732838
16B2	grapes	Vitis vinifera	USA	America	fastidiosa	389	10	1	10	368	2233	2622	17.4205	2.57069	0.257069	2.57069	94.6015	99.64	SAMN15732839
16B3	grapes	Vitis vinifera	USA	America	fastidiosa	389	4	1	8	376	2233	2622	17.4205	1.02828	0.257069	2.05655	96.6581	99.64	SAMN15732840
16B4	grapes	Vitis vinifera	USA	America	fastidiosa	388	4	0	8	376	2246	2634	17.2752	1.03093	0	2.06186	96.9072	99.64	SAMN15732841
16B5	grapes	Vitis vinifera	USA	America	fastidiosa	377	3	1	8	365	2255	2632	16.7184	0.795756	0.265252	2.12202	96.817	99.64	SAMN15732842
16B6	grapes	Vitis vinifera	USA	America	fastidiosa	384	3	1	9	371	2254	2638	17.0364	0.78125	0.260417	2.34375	96.6146	99.64	SAMN15732836
16M2	grapes	Vitis vinifera	USA	America	fastidiosa	392	14	0	12	366	2264	2656	17.3145	3.57143	0	3.06122	93.3674	99.64	SAMN15732843
16M3	grapes	Vitis vinifera	USA	America	fastidiosa	396	15	0	11	370	2265	2661	17.4834	3.78788	0	2.77778	93.4343	99.64	SAMN15732844
16M5	grapes	Vitis vinifera	USA	America	fastidiosa	384	3	0	8	373	2254	2638	17.0364	0.78125	0	2.08333	97.1354	99.64	SAMN15732845
16M6	grapes	Vitis vinifera	USA	America	fastidiosa	386	6	0	10	370	2259	2645	17.0872	1.5544	0	2.59067	95.8549	99.64	SAMN15732846
16M7	grapes	Vitis vinifera	USA	America	fastidiosa	394	5	0	10	379	2251	2645	17.5033	1.26904	0	2.53807	96.1929	99.64	SAMN15732847
16M8	grapes	Vitis vinifera	USA	America	fastidiosa	401	5	0	11	385	2240	2641	17.9018	1.24688	0	2.74314	96.01	99.64	SAMN15732848
6c	coffee	Coffea arabica	Brazil	America	pauca	530	59	26	20	421	2411	2941	21.9826	11.1321	4.90566	3.77359	79.434	99.28	SAMN02471371
9a5c	citrus	Citrus sinensis	Brazil	America	pauca	540	49	30	26	435	2529	3069	21.3523	9.07407	5.55556	4.81482	80.5556	99.59	SAMN02603773
AlmaEM3	blueberry	Vaccinium spp.	USA	America	multiplex	476	28	4	25	419	2297	2773	20.7227	5.88235	0.840336	5.2521	88.0252	99.64	SAMN18677605
Ann-1	others	Nerium oleander	USA	America	sandyi	602	91	18	35	458	2636	3238	22.8376	15.1163	2.99003	5.81395	76.0797	99.64	SAMN03081476
ATCC_35871	plum	Prunus salicina	USA	America	multiplex	444	40	0	24	380	2209	2653	20.0996	9.00901	0	5.40541	85.5856	99.64	SAMN02441559
ATCC_35879	grapes	Vitis vinifera	USA	America	fastidiosa	512	28	5	33	446	2431	2943	21.0613	5.46875	0.976562	6.44531	87.1094	99.64	SAMN02997312
B111	citrus	Citrus sinensis	Brazil	America	pauca	537	68	23	20	426	2484	3021	21.6184	12.6629	4.28305	3.72439	79.3296	99.64	SAMN03216857
Bakersfield-1	grapes	Vitis vinifera	USA	America	fastidiosa	437	7	5	18	407	2438	2875	17.9245	1.60183	1.14416	4.11899	93.135	99.64	SAMN11914553
Bakersfield-11	grapes	Vitis vinifera	USA	America	fastidiosa	454	13	5	16	420	2474	2928	18.3509	2.86344	1.10132	3.52423	92.511	99.64	SAMN16582177
Bakersfield-13	grapes	Vitis vinifera	USA	America	fastidiosa	452	11	5	19	417	2436	2888	18.555	2.43363	1.10619	4.20354	92.2566	99.64	SAMN16582178
Bakersfield-14	grapes	Vitis vinifera	USA	America	fastidiosa	448	9	5	16	418	2438	2886	18.3757	2.00893	1.11607	3.57143	93.3036	99.64	SAMN16582179
Bakersfield-8	grapes	Vitis vinifera	USA	America	fastidiosa	451	10	5	20	416	2467	2918	18.2813	2.21729	1.10865	4.43459	92.2395	99.64	SAMN16582176
BB01	blueberry	Vaccinium corymbosum	USA	America	multiplex	449	40	5	23	381	2322	2771	19.3368	8.90869	1.11359	5.12249	84.8552	99.64	SAMN05982167
BB08-1	blueberry	Vaccinium 'Windsor'	USA	America	multiplex	525	39	9	26	451	2376	2901	22.096	7.42857	1.71429	4.95238	85.9048	99.6	SAMN18677606
BBI64	blueberry	Vaccinium spp.	USA	America	multiplex	763	167	8	83	505	2689	3452	28.3749	21.8873	1.04849	10.8781	66.1861	98.91	SAMN08537147
CCPM1	grapes	Vitis vinifera	USA	America	fastidiosa	665	107	13	54	491	2605	3270	25.5278	16.0902	1.95489	8.1203	73.8346	99.28	SAMN08537146
CFBP7969	grapes	Vitis vinifera	USA	America	fastidiosa	407	20	3	17	367	2255	2662	18.0488	4.914	0.737101	4.1769	90.172	99.64	SAMN07998892
CFBP7970	grapes	Vitis vinifera	USA	America	fastidiosa	438	26	6	19	387	2308	2746	18.9775	5.93607	1.36986	4.3379	88.3562	99.23	SAMN07998897
CFBP8071	almond	Prunus dulcis	USA	America	fastidiosa	432	32	1	18	381	2299	2731	18.7908	7.40741	0.231482	4.16667	88.1944	99.59	SAMN07998881
CFBP8072	coffee	Coffea arabica	France	Europe	pauca	473	86	16	16	355	2229	2702	21.2203	18.1818	3.38266	3.38266	75.0529	99.59	SAMN04075656
CFBP8073	coffee	Coffea arabica	Mexico	America	fastidiosa	466	77	22	14	353	2335	2801	19.9572	16.5236	4.72103	3.00429	75.7511	99.63	SAMN04075659
CFBP8078	weed/wild	Vinca spp.	USA	America	multiplex	500	73	7	30	390	2443	2943	20.4666	14.6	1.4	6	78	99.64	SAMN07999164
CFBP8082	weed/wild	Ambrosia artemisiifolia	USA	America	fastidiosa	435	25	5	15	390	2339	2774	18.5977	5.74713	1.14943	3.44828	89.6552	99.64	SAMN07999361
CFBP8351	grapes	Vitis vinifera	USA	America	fastidiosa	427	24	3	20	380	2291	2718	18.6381	5.62061	0.702576	4.68384	88.993	99.64	SAMN07999362
CFBP8356	coffee	Coffea arabica	France	Europe	sandyi	505	84	16	17	388	2268	2773	22.2663	16.6337	3.16832	3.36634	76.8317	99.28	SAMN07999364
CFBP8416	others	Polygala myrtifolia	France	Europe	multiplex	704	146	12	124	422	2140	2844	32.8972	20.7386	1.70455	17.6136	59.9432	98.31	SAMN04546448
CFBP8417	others	Spartium junceum	France	Europe	multiplex	460	41	8	27	384	2302	2762	19.9826	8.91304	1.73913	5.86956	83.4783	99.64	SAMN04546482
CFBP8418	others	Spartium junceum	France	Europe	multiplex	460	39	7	29	385	2321	2781	19.819	8.47826	1.52174	6.30435	83.6957	99.64	SAMN04546487
CO33	coffee	Coffea arabica	Costa_Rica	America	sandyi	552	73	21	22	436	2432	2984	22.6974	13.2246	3.80435	3.98551	78.9855	99.28	SAMN04100274
CoDiRO	olive	Olea europaea	Italy	Europe	pauca	438	6	6	13	413	2392	2830	18.311	1.36986	1.36986	2.96804	94.2922	99.64	SAMN03247589
COF0324	coffee	Coffea arabica	Brazil	America	pauca	565	84	31	15	435	2597	3162	21.7559	14.8673	5.48673	2.65487	76.9912	99.64	SAMN03862122
COF0407	coffee	Coffea arabica	Costa_Rica	America	pauca	418	19	4	14	381	2354	2772	17.757	4.54545	0.956938	3.34928	91.1483	99.28	SAMN03862125
CVC0251	citrus	Citrus sinensis	Brazil	America	pauca	549	78	33	19	419	2527	3076	21.7254	14.2077	6.01093	3.46084	76.3206	99.64	SAMN03862120
CVC0256	citrus	Citrus sinensis	Brazil	America	pauca	534	74	29	17	414	2497	3031	21.3857	13.8577	5.43071	3.18352	77.5281	98.91	SAMN03862121
De_Donno	olive	Olea europaea	Italy	Europe	pauca	439	8	4	14	413	2413	2852	18.1931	1.82232	0.911162	3.18907	94.0774	99.59	SAMN06765826
DSM_10026	grapes	Vitis vinifera	USA	America	fastidiosa	414	17	4	15	378	2231	2645	18.5567	4.10628	0.966184	3.62319	91.3043	99.23	SAMN05660380
EB92.1	weed/wild	Sambucus spp.	USA	America	fastidiosa	426	22	8	18	378	2292	2718	18.5864	5.16432	1.87793	4.22535	88.7324	99.64	SAMN02471770
ESVL	almond	Prunus dulcis	Spain	Europe	multiplex	463	32	7	28	396	2357	2820	19.6436	6.91145	1.51188	6.04752	85.5292	99.64	QPQV01000000
Fillmore	olive	Olea europaea	USA	America	multiplex	497	29	4	38	426	2343	2840	21.2121	5.83501	0.804829	7.64588	85.7143	99.64	SAMN14680500
GB514	grapes	Vitis vinifera	USA	America	fastidiosa	554	45	9	58	442	2293	2847	24.1605	8.12274	1.62455	10.4693	79.7834	99.18	SAMN02603754
Griffin-1	others	Quercus rubra	USA	America	multiplex	570	69	7	74	420	2117	2687	26.9249	12.1053	1.22807	12.9825	73.6842	98.46	SAMN02472062
GV156	grapes	Vitis vinifera	Taiwan	Asia	fastidiosa	482	37	11	19	415	2353	2835	20.4845	7.67635	2.28216	3.94191	86.0996	99.46	SAMN12541645
GV230	grapes	Vitis vinifera	Taiwan	Asia	fastidiosa	440	6	3	12	419	2348	2788	18.7394	1.36364	0.681818	2.72727	95.2273	99.64	SAMN15783671
Hib4	others	Hibiscus rosa-sinensis	Brazil	America	pauca	580	58	27	26	469	2700	3280	21.4815	10	4.65517	4.48276	80.8621	99.64	SAMN03173341
IAS-AXF212H7	almond	Prunus dulcis	Spain	Europe	multiplex	447	36	3	24	384	2300	2747	19.4348	8.05369	0.671141	5.36913	85.906	99.64	SAMN46769222
IAS-AXF235T10	almond	Prunus dulcis	Spain	Europe	multiplex	463	50	2	24	387	2305	2768	20.0868	10.7991	0.431965	5.18358	83.5853	99.64	SAMN46769223
IAS-AXF64H11	almond	Prunus dulcis	Spain	Europe	multiplex	436	29	3	24	380	2289	2725	19.0476	6.65138	0.688073	5.50459	87.156	99.64	SAMN45893984
IAS-AXF64T13	almond	Prunus dulcis	Spain	Europe	multiplex	441	29	3	24	380	2288	2729	19.2745	6.57596	0.680272	5.44218	86.1678	99.64	SAMN46769219
IVIA5235	others	Prunus avium	Spain	Europe	fastidiosa	441	5	7	15	414	2434	2875	18.1183	1.13379	1.5873	3.40136	93.8775	99.64	SAMN09925804
IVIA5770	grapes	Vitis vinifera	Spain	Europe	fastidiosa	402	13	0	13	376	2307	2709	17.4252	3.23383	0	3.23383	93.5323	99.64	SAMN31318974
IVIA5901	almond	Prunus dulcis	Spain	Europe	multiplex	514	34	7	40	433	2391	2905	21.4973	6.61479	1.36187	7.7821	84.2412	99.64	SAMN09703973
IVIA6586-2	others	Helicrysum italicum	Spain	Europe	multiplex	449	40	7	27	375	2346	2795	19.139	8.90869	1.55902	6.01336	83.5189	99.64	SAMN46769224
IVIA6629	buckthorn	Rhamnus alaternus	Spain	Europe	multiplex	450	39	2	26	383	2357	2807	19.0921	8.66667	0.444444	5.77778	85.1111	99.64	SAMN46769225
IVIA6731	others	Helicrysum italicum	Spain	Europe	multiplex	458	43	7	26	382	2351	2809	19.4811	9.38865	1.52838	5.67686	83.4061	99.64	SAMN11866310
IVIA6902	almond	Prunus dulcis	Spain	Europe	multiplex	465	53	3	22	387	2421	2886	19.2069	11.3978	0.645161	4.73118	83.2258	99.64	SAMN46769226
IVIA6903	almond	Prunus dulcis	Spain	Europe	multiplex	461	43	3	24	391	2343	2804	19.6756	9.32755	0.650759	5.20607	84.8156	99.64	SAMN11867883
J1a12	citrus	Citrus sinensis	Brazil	America	pauca	637	80	30	57	470	2677	3314	23.7953	12.5589	4.70958	8.9482	73.7834	99.59	SAMN03166204
LA-Y3C	blueberry	Vaccinium spp.	USA	America	multiplex	489	23	7	29	430	2333	2822	20.9601	4.70348	1.43149	5.93047	87.9346	99.64	SAMN24371052
LM10	olive	Olea europaea	USA	America	multiplex	532	44	8	36	444	2524	3056	21.0776	8.27068	1.50376	6.76692	83.4587	99.64	SAMN14680501
M12	almond	Prunus dulcis	USA	America	multiplex	478	25	9	29	415	2284	2762	20.9282	5.23013	1.88285	6.06695	86.8201	99.64	SAMN02598402
M23	almond	Prunus dulcis	USA	America	fastidiosa	441	8	6	20	407	2432	2873	18.1332	1.81406	1.36054	4.53515	92.2903	99.64	SAMN02598408
Ma1	buckthorn	Rhamnus alaternus	Italy	Europe	multiplex	431	25	7	26	373	2197	2628	19.6177	5.80046	1.62413	6.03248	86.5429	99.64	SAMN19067398
Ma10	buckthorn	Rhamnus alaternus	Italy	Europe	multiplex	436	28	5	28	375	2213	2649	19.7018	6.42202	1.14679	6.42202	86.0092	99.64	SAMN19067399
Ma151	buckthorn	Rhamnus alaternus	Italy	Europe	multiplex	428	27	3	26	372	2200	2628	19.4546	6.30841	0.700935	6.07477	86.9159	99.64	SAMN19067402
Ma185	others	Polygala myrtifolia	Italy	Europe	multiplex	426	24	4	28	370	2210	2636	19.276	5.6338	0.938967	6.57277	86.8545	99.64	SAMN19067403
Ma26	others	Spartium junceum	Italy	Europe	multiplex	431	26	5	27	373	2207	2638	19.5288	6.03248	1.16009	6.2645	86.5429	99.64	SAMN19067400
Ma29	almond	Prunus dulcis	Italy	Europe	multiplex	427	27	3	24	373	2214	2641	19.2864	6.32318	0.702576	5.62061	87.3536	99.64	SAMN19067401
Mul-MD	mulberry	Morus alba	USA	America	morus	505	68	14	21	402	2310	2815	21.8615	13.4653	2.77228	4.15842	79.604	99.64	SAMN02630185
MUL0034	mulberry	Morus alba	USA	America	morus	535	53	12	28	442	2505	3040	21.3573	9.90654	2.24299	5.23365	82.6168	99.64	SAMN03081485
Mus-1	grapes	Vitis vinifera	USA	America	fastidiosa	571	76	6	65	424	2196	2767	26.0018	13.31	1.05079	11.3835	74.2557	99.29	SAMN02343735
NOB1	grapes	Vitis vinifera	USA	America	fastidiosa	417	11	0	12	394	2239	2656	18.6244	2.63789	0	2.8777	94.4844	99.64	SAMN14675132
OK3	grapes	Vitis vinifera	USA	America	fastidiosa	408	15	0	13	380	2243	2651	18.1899	3.67647	0	3.18628	93.1372	99.64	SAMN14675133
OLS0478	others	Nerium oleander	Costa_Rica	America	pauca	436	12	5	11	408	2416	2852	18.0464	2.75229	1.14679	2.52294	93.578	99.64	SAMN03862124
OLS0479	others	Nerium oleander	Costa_Rica	America	pauca	430	34	4	12	380	2357	2787	18.2435	7.90698	0.930233	2.7907	88.3721	99.23	SAMN03862123
PD7202	coffee	Coffea arabica	Costa_Rica	America	pauca	465	22	6	19	418	2491	2956	18.6672	4.73118	1.29032	4.08602	89.8925	98.14	SAMN10499946
PD7211	coffee	Coffea arabica	Costa_Rica	America	pauca	497	34	18	20	425	2474	2971	20.0889	6.84105	3.62173	4.02414	85.5131	99.64	SAMN10499944
Pr8x	plum	Prunus domestica	Brazil	America	pauca	553	46	30	30	447	2524	3077	21.9097	8.31826	5.42495	5.42495	80.8318	99.59	SAMN03166213
RAAR14_plum327	plum	Prunus domestica	Brazil	America	multiplex	498	55	8	40	395	2357	2855	21.1286	11.0442	1.60643	8.03213	79.3173	99.64	SAMN11936157
RAAR6_Butte	almond	Prunus dulcis	USA	America	multiplex	448	34	4	27	383	2269	2717	19.7444	7.58929	0.892857	6.02679	85.4911	99.64	SAMN11936022
RH1	olive	Olea europaea	USA	America	multiplex	544	41	9	35	459	2519	3063	21.5959	7.53676	1.65441	6.43382	84.375	99.64	SAMN14680502
Riv 5	plum	Prunus cerasifera	USA	America	multiplex	482	21	3	35	423	2377	2859	20.2777	4.35685	0.622407	7.26141	87.7593	99.64	SAMN16582180
Riv11	mulberry	Morus alba	USA	America	morus	548	65	11	29	443	2459	3007	22.2855	11.8613	2.0073	5.29197	80.8394	99.64	SAMN24371053
Riv13	others	Cercis occidentalis	USA	America	fastidiosa	447	14	9	23	401	2480	2927	18.0242	3.13199	2.01342	5.14541	89.7092	99.64	SAMN24371049
Riv16	mulberry	Morus alba	USA	America	morus	542	58	13	25	446	2471	3013	21.9344	10.7011	2.39852	4.61255	82.2878	99.64	SAMN16582181
Riv19	mulberry	Morus alba	USA	America	morus	527	59	13	29	426	2445	2972	21.5542	11.1954	2.46679	5.50285	80.8349	99.64	SAMN24371054
Riv25	mulberry	Morus alba	USA	America	morus	539	59	13	29	438	2439	2978	22.0992	10.9462	2.41187	5.38033	81.2616	99.64	SAMN24371055
Salento-1	olive	Olea europaea	Italy	Europe	pauca	542	32	8	62	440	2345	2887	23.113	5.90406	1.47601	11.4391	81.1808	99.11	SAMN05429913
Salento-2	olive	Olea europaea	Italy	Europe	pauca	505	24	8	41	432	2371	2876	21.299	4.75248	1.58416	8.11881	85.5446	99.59	SAMN05429914
Temecula1	grapes	Vitis vinifera	USA	America	fastidiosa	441	9	7	19	406	2379	2820	18.5372	2.04082	1.5873	4.30839	92.0635	99.64	SAMN02603844
Temecula1Star	grapes	Vitis vinifera	USA	America	fastidiosa	418	17	1	18	382	2289	2707	18.2613	4.06699	0.239234	4.30622	91.3876	99.64	SAMN08537139
TemeculaL	grapes	Vitis vinifera	USA	America	fastidiosa	430	41	4	18	367	2343	2773	18.3525	9.53488	0.930233	4.18605	85.3488	99.64	SAMN08537138
TOS14	others	Spartium juneceum L.	Italy	Europe	multiplex	453	30	6	25	392	2250	2703	20.1333	6.62252	1.3245	5.51876	86.5342	99.64	SAMN11104922
TOS5	others	Polygala myrtifolia	Italy	Europe	multiplex	450	31	6	23	390	2254	2704	19.9645	6.88889	1.33333	5.11111	86.6667	99.64	SAMN11104883
TPD3	grapes	Vitis vinifera	Taiwan	Asia	fastidiosa	385	35	6	12	332	2166	2551	17.7747	9.09091	1.55844	3.11688	86.2338	99.64	SAMN12097273
TPD4	grapes	Vitis vinifera	Taiwan	Asia	fastidiosa	384	34	1	12	337	2170	2554	17.6959	8.85417	0.260417	3.125	87.7604	99.64	SAMN12097274
U24D	citrus	Citrus sinensis	Brazil	America	pauca	567	61	29	35	442	2535	3102	22.3669	10.7584	5.11464	6.17284	77.9541	99.59	SAMN03154423
VB11	grapes	Vitis vinifera	USA	America	fastidiosa	426	22	2	12	390	2266	2692	18.7996	5.16432	0.469484	2.8169	91.5493	99.64	SAMN14675134
WM1-1	grapes	Vitis vinifera	USA	America	fastidiosa	414	8	1	11	394	2297	2711	18.0235	1.93237	0.241546	2.657	95.1691	99.64	SAMN08537137
XF-3960_18	almond	Prunus dulcis	Spain	Europe	multiplex	484	35	3	28	418	2354	2838	20.5607	7.2314	0.619835	5.78512	86.3636	99.09	SAMN14052554
XF21_RBCF119_South-USA	others	Carya illinoinensis	USA	America	multiplex	705	111	10	97	487	2458	3163	28.6819	15.7447	1.41844	13.7589	69.078	95.26	SAMN09941421
XF25_L95-1_FL	weed/wild	Lupinus aridorum	USA	America	multiplex	785	149	8	120	508	2547	3332	30.8206	18.9809	1.01911	15.2866	64.7134	95.28	SAMN09941425
XF26_VALVAL072_TX	weed/wild	Ambrosia spp.	USA	America	multiplex	1164	347	20	198	599	2565	3729	45.3801	29.811	1.71821	17.0103	51.4605	98.29	SAMN09941426
XF27_LLAFAL718A_TX	weed/wild	Iva annua	USA	America	multiplex	836	185	19	127	505	2352	3188	35.5442	22.1292	2.27273	15.1914	60.4067	95.75	SAMN09941427
XF28_GILGRA274ext_TX	weed/wild	Helianthus spp.	USA	America	multiplex	1052	256	18	216	562	2286	3338	46.0192	24.3346	1.71103	20.5323	53.422	96.35	SAMN09941428
XF29_4rd+1_GA	others	Platanus sp.	USA	America	multiplex	845	172	10	146	517	2370	3215	35.654	20.355	1.18343	17.2781	61.1834	99.64	SAMN09941429
XF3348	almond	Prunus dulcis	Spain	Europe	multiplex	471	39	4	28	400	2336	2807	20.1627	8.28025	0.849257	5.9448	84.9257	99.64	SAMN11891224
XF41_GAplum_GA	plum	Prunus domestica	USA	America	multiplex	810	165	18	105	522	2764	3574	29.3054	20.3704	2.22222	12.963	64.4444	98.73	SAMN09941431
XRB	citrus	Citrus sinensis	Brazil	America	pauca	520	59	23	22	416	2511	3031	20.7089	11.3462	4.42308	4.23077	80	99.59	SAMN03217286
XYL1732	grapes	Vitis vinifera	Spain	Europe	fastidiosa	420	29	3	15	373	2247	2667	18.6916	6.90476	0.714286	3.57143	88.8095	99.64	SAMN09767243
XYL1752	almond	Prunus dulcis	Spain	Europe	multiplex	465	40	4	27	394	2332	2797	19.94	8.60215	0.860215	5.80645	84.7312	99.64	SAMN11891208
XYL1961	olive	Olea europaea	Spain	Europe	pauca	675	116	19	50	490	2384	3059	28.3138	17.1852	2.81481	7.40741	72.5926	98.37	SAMN44272363
XYL1966_18	olive	Olea europaea	Spain	Europe	multiplex	476	37	3	29	407	2355	2831	20.2123	7.77311	0.630252	6.09244	85.5042	99.64	SAMN14052500
XYL1968_18	olive	Olea europaea	Spain	Europe	multiplex	469	32	3	26	408	2357	2826	19.8982	6.82303	0.639659	5.54371	86.9936	99.64	SAMN14052559
XYL1978_18	almond	Prunus dulcis	Spain	Europe	fastidiosa	428	25	3	18	382	2317	2745	18.4722	5.84112	0.700935	4.20561	89.2523	99.64	SAMN14008175
XYL1980_18	almond	Prunus dulcis	Spain	Europe	fastidiosa	427	26	3	16	382	2305	2732	18.525	6.08899	0.702576	3.74707	89.4614	99.64	SAMN14052381
XYL1981	weed/wild	Ficus carica	Spain	Europe	multiplex	468	42	3	25	398	2327	2795	20.1117	8.97436	0.641026	5.34188	85.0427	99.64	SAMN11891201
XYL1981_18	almond	Prunus dulcis	Spain	Europe	multiplex	472	40	3	28	401	2336	2808	20.2055	8.47458	0.635593	5.9322	84.9576	99.64	SAMN14052385
XYL2014_18	almond	Prunus dulcis	Spain	Europe	fastidiosa	428	23	3	18	384	2312	2740	18.5121	5.37383	0.700935	4.20561	89.7196	99.64	SAMN14052501
XYL2017_18	almond	Prunus dulcis	Spain	Europe	fastidiosa	435	24	4	17	390	2313	2748	18.8067	5.51724	0.91954	3.90805	89.6552	99.64	SAMN14052502
XYL2055	grapes	Vitis vinifera	Spain	Europe	fastidiosa	403	20	2	18	363	2285	2688	17.6368	4.96278	0.496278	4.4665	90.0744	99.64	SAMN09767242
XYL2093_18	almond	Prunus dulcis	Spain	Europe	fastidiosa	426	27	2	18	379	2321	2747	18.3542	6.33803	0.469484	4.22535	88.9671	99.64	SAMN14052504
XYL2106_18	almond	Prunus dulcis	Spain	Europe	fastidiosa	434	27	1	17	389	2316	2750	18.7392	6.2212	0.230415	3.91705	89.6313	99.64	SAMN14052529
XYL2107_18	almond	Prunus dulcis	Spain	Europe	fastidiosa	436	27	2	19	388	2319	2755	18.8012	6.19266	0.458716	4.3578	88.9908	99.64	SAMN14052539
XYL2153_18	grapes	Vitis vinifera	Spain	Europe	fastidiosa	432	18	3	19	392	2307	2739	18.7256	4.16667	0.694444	4.39815	90.7407	99.64	SAMN14052541
XYL2177_18	grapes	Vitis vinifera	Spain	Europe	fastidiosa	422	25	1	16	380	2314	2736	18.2368	5.92417	0.236967	3.79147	90.0474	99.64	SAMN14052551
XYL2400_18	grapes	Vitis vinifera	Spain	Europe	fastidiosa	429	25	3	18	383	2321	2750	18.4834	5.82751	0.699301	4.1958	89.2774	99.64	SAMN14052552
XYL2508_18	grapes	Vitis vinifera	Spain	Europe	fastidiosa	420	26	1	15	378	2326	2746	18.0568	6.19048	0.238095	3.57143	90	99.64	SAMN14052553
XYL461	buckthorn	Rhamnus alaternus	Spain	Europe	fastidiosa	406	16	0	13	377	2309	2715	17.5834	3.94089	0	3.20197	92.8571	99.64	SAMN31318972
XYL466/19	olive	Olea europaea	Spain	Europe	multiplex	450	27	1	30	392	2321	2771	19.3882	6	0.222222	6.66667	87.1111	99.64	SAMN37751233
XYL468	olive	Olea europaea	Spain	Europe	multiplex	447	28	2	27	390	2317	2764	19.2922	6.26398	0.447427	6.04027	87.248	99.64	SAMN37751234
